# Supplementary material for: Mendelian randomization investigation: Exploring the relationship between phosphatidylinositol levels and hypertrophic cardiomyopathy risk through interleukin-20 receptor subunit alpha expression
Source: Medicine (Baltimore). 2025 Aug 8;104(32):e43432. doi: 10.1097/MD.0000000000043432 (PMC12338210; doi:10.1097/MD.0000000000043432)
Supplement: Supplementary file 1 [file medi-104-e43432-s001.xlsx]

## Sheet: Supplementary Table 1
SNP	effect_allele.exposure	other_allele.exposure	effect_allele.outcome	other_allele.outcome	beta.exposure	beta.outcome	eaf.exposure	eaf.outcome	remove	palindromic	ambiguous	id.outcome	pos.outcome	pval.outcome	se.outcome	outcome	mr_keep.outcome	pval_origin.outcome	data_source.outcome	se.exposure	info.exposure	samplesize.exposure	pval.exposure	exposure	mr_keep.exposure	pval_origin.exposure	id.exposure	data_source.exposure	action	SNP_index	mr_keep	samplesize.outcome	R2	f	meanf
rs10468017	T	C	T	C	0.08859	-0.0906	0.337526	0.331103	FALSE	FALSE	FALSE	ebOHb0	58386313	0.210969	0.072427	outcome	TRUE	reported	textfile	0.017551	1	7164	4.59e-07	exposure	TRUE	reported	4yRcuK	textfile	2	1	TRUE	NA	0.003544	25.4707	31.5877
rs10889352	C	T	C	T	-0.15437	0.001023	0.262366	0.264181	FALSE	FALSE	FALSE	ebOHb0	62633352	0.989468	0.077461	outcome	TRUE	reported	textfile	0.018806	0.999733	7164	2.63e-16	exposure	TRUE	reported	4yRcuK	textfile	2	1	TRUE	NA	0.009318	67.3604	31.5877
rs116845732	C	T	C	T	0.714766	-0.14573	0.003574	0.004201	FALSE	FALSE	FALSE	ebOHb0	38415942	0.790338	0.548118	outcome	TRUE	reported	textfile	0.139135	0.893075	7164	2.86e-07	exposure	TRUE	reported	4yRcuK	textfile	2	1	TRUE	NA	0.00367	26.3836	31.5877
rs11783515	G	A	G	A	-0.08879	0.038065	0.625763	0.621807	FALSE	FALSE	FALSE	ebOHb0	58407830	0.588821	0.070419	outcome	TRUE	reported	textfile	0.017169	0.997653	7164	2.39e-07	exposure	TRUE	reported	4yRcuK	textfile	2	1	TRUE	NA	0.003719	26.734	31.5877
rs12428337	A	G	A	G	0.089446	0.133584	0.238142	0.242905	FALSE	FALSE	FALSE	ebOHb0	22601154	0.093918	0.079748	outcome	TRUE	reported	textfile	0.019499	1	7164	4.56e-06	exposure	TRUE	reported	4yRcuK	textfile	2	1	TRUE	NA	0.002929	21.0368	31.5877
rs145993592	A	C	A	C	0.472327	0.088617	0.006697	0.006791	FALSE	FALSE	FALSE	ebOHb0	91769704	0.834622	0.424457	outcome	TRUE	reported	textfile	0.104169	0.936919	7164	5.87e-06	exposure	TRUE	reported	4yRcuK	textfile	2	1	TRUE	NA	0.002862	20.5536	31.5877
rs149540646	G	A	G	A	-0.08602	-0.04213	0.257857	0.258812	FALSE	FALSE	FALSE	ebOHb0	74470951	0.590844	0.078368	outcome	TRUE	reported	textfile	0.019076	0.999213	7164	6.6e-06	exposure	TRUE	reported	4yRcuK	textfile	2	1	TRUE	NA	0.00283	20.3281	31.5877
rs149615216	T	C	T	C	0.524598	-0.58637	0.004911	0.005234	FALSE	FALSE	FALSE	ebOHb0	49579658	0.210365	0.468139	outcome	TRUE	reported	textfile	0.115971	0.999204	7164	6.17e-06	exposure	TRUE	reported	4yRcuK	textfile	2	1	TRUE	NA	0.002848	20.4566	31.5877
rs1540037	G	A	G	A	0.164745	-0.01011	0.756927	0.761972	FALSE	FALSE	FALSE	ebOHb0	49656294	0.899683	0.080219	outcome	TRUE	reported	textfile	0.019714	0.97147	7164	7.66e-17	exposure	TRUE	reported	4yRcuK	textfile	2	1	TRUE	NA	0.009654	69.8165	31.5877
rs174568	T	C	T	C	0.156754	-0.05041	0.40512	0.411135	FALSE	FALSE	FALSE	ebOHb0	61826344	0.46632	0.0692	outcome	TRUE	reported	textfile	0.016976	0.999397	7164	3.37e-20	exposure	TRUE	reported	4yRcuK	textfile	2	1	TRUE	NA	0.011761	85.2374	31.5877
rs1751064	G	A	G	A	-0.08751	0.227603	0.759894	0.759947	FALSE	FALSE	FALSE	ebOHb0	95125494	0.005241	0.081524	outcome	TRUE	reported	textfile	0.019561	0.995107	7164	7.79e-06	exposure	TRUE	reported	4yRcuK	textfile	2	1	TRUE	NA	0.002786	20.0099	31.5877
rs186422572	A	G	A	G	0.347295	-0.25487	0.013181	0.016436	FALSE	FALSE	FALSE	ebOHb0	104000000	0.342965	0.268759	outcome	TRUE	reported	textfile	0.075328	0.940604	7164	4.08e-06	exposure	TRUE	reported	4yRcuK	textfile	2	1	TRUE	NA	0.002958	21.2504	31.5877
rs36634	A	G	A	G	-0.12179	0.039472	0.592939	0.60378	FALSE	FALSE	FALSE	ebOHb0	54142105	0.571925	0.069835	outcome	TRUE	reported	textfile	0.016895	0.998442	7164	6.21e-13	exposure	TRUE	reported	4yRcuK	textfile	2	1	TRUE	NA	0.007202	51.9513	31.5877
rs41418546	G	T	G	T	0.148185	-0.19071	0.076226	0.080762	FALSE	FALSE	FALSE	ebOHb0	36261009	0.12594	0.12462	outcome	TRUE	reported	textfile	0.032361	0.955522	7164	4.75e-06	exposure	TRUE	reported	4yRcuK	textfile	2	1	TRUE	NA	0.002918	20.9621	31.5877
rs4804576	T	G	T	G	-0.17779	0.129034	0.062436	0.06322	FALSE	FALSE	FALSE	ebOHb0	11220678	0.357173	0.140138	outcome	TRUE	reported	textfile	0.034516	0.98776	7164	2.66e-07	exposure	TRUE	reported	4yRcuK	textfile	2	1	TRUE	NA	0.00369	26.5248	31.5877
rs6023985	C	T	C	T	-0.3213	0.524163	0.014294	0.01458	FALSE	FALSE	FALSE	ebOHb0	55260213	0.077209	0.296621	outcome	TRUE	reported	textfile	0.072552	0.911312	7164	9.62e-06	exposure	TRUE	reported	4yRcuK	textfile	2	1	TRUE	NA	0.00273	19.6063	31.5877
rs62095282	G	A	G	A	0.121285	-0.08901	0.121375	0.119055	FALSE	FALSE	FALSE	ebOHb0	69102156	0.40006	0.105775	outcome	TRUE	reported	textfile	0.02657	0.907832	7164	5.08e-06	exposure	TRUE	reported	4yRcuK	textfile	2	1	TRUE	NA	0.0029	20.831	31.5877
rs62409317	A	G	A	G	0.194554	-0.11294	0.046226	0.050539	FALSE	FALSE	FALSE	ebOHb0	25950031	0.47413	0.157787	outcome	TRUE	reported	textfile	0.041983	0.909762	7164	3.65e-06	exposure	TRUE	reported	4yRcuK	textfile	2	1	TRUE	NA	0.002989	21.4688	31.5877
rs627108	T	C	T	C	-0.08456	0.06143	0.395819	0.398998	FALSE	FALSE	FALSE	ebOHb0	230000000	0.377898	0.069666	outcome	TRUE	reported	textfile	0.017017	0.992835	7164	6.88e-07	exposure	TRUE	reported	4yRcuK	textfile	2	1	TRUE	NA	0.003435	24.6834	31.5877
rs72846591	C	T	C	T	0.079991	-0.06752	0.397637	0.388515	FALSE	FALSE	FALSE	ebOHb0	142000000	0.335643	0.070127	outcome	TRUE	reported	textfile	0.017114	0.99747	7164	3e-06	exposure	TRUE	reported	4yRcuK	textfile	2	1	TRUE	NA	0.00304	21.8412	31.5877
rs78572804	G	A	G	A	0.406237	-0.36009	0.009677	0.010823	FALSE	FALSE	FALSE	ebOHb0	74877945	0.28333	0.335631	outcome	TRUE	reported	textfile	0.089045	0.919342	7164	5.15e-06	exposure	TRUE	reported	4yRcuK	textfile	2	1	TRUE	NA	0.002897	20.8073	31.5877
rs964184	C	G	C	G	-0.16629	-0.04917	0.848991	0.854976	FALSE	TRUE	FALSE	ebOHb0	117000000	0.610879	0.096642	outcome	TRUE	reported	textfile	0.023159	1	7164	7.65e-13	exposure	TRUE	reported	4yRcuK	textfile	2	1	TRUE	NA	0.007145	51.5413	31.5877
rs9652580	T	C	T	C	-0.08047	-0.05896	0.423379	0.42243	FALSE	FALSE	FALSE	ebOHb0	24297504	0.392884	0.069011	outcome	TRUE	reported	textfile	0.017288	0.984349	7164	3.3e-06	exposure	TRUE	reported	4yRcuK	textfile	2	1	TRUE	NA	0.003015	21.6608	31.5877

## Sheet: Supplementary Table 2
SNP	effect_allele.exposure	other_allele.exposure	effect_allele.outcome	other_allele.outcome	beta.exposure	beta.outcome	eaf.exposure	eaf.outcome	remove	palindromic	ambiguous	id.outcome	se.outcome	pval.outcome	samplesize.outcome	outcome	mr_keep.outcome	pval_origin.outcome	data_source.outcome	se.exposure	info.exposure	samplesize.exposure	pval.exposure	exposure	mr_keep.exposure	pval_origin.exposure	id.exposure	data_source.exposure	action	SNP_index	mr_keep	R2	f	meanf
rs10468017	T	C	T	C	0.08859	0.0066	0.337526	0.3067	FALSE	FALSE	FALSE	0Adhs1	0.0142	0.642	11791	outcome	TRUE	reported	textfile	0.017551	1	7164	4.59e-07	exposure	TRUE	reported	pp4Hag	textfile	2	1	TRUE	0.003544	25.4707	31.5877
rs10889352	C	T	C	T	-0.15437	-0.0147	0.262366	0.327	FALSE	FALSE	FALSE	0Adhs1	0.0138	0.287	11792	outcome	TRUE	reported	textfile	0.018806	0.999733	7164	2.63e-16	exposure	TRUE	reported	pp4Hag	textfile	2	1	TRUE	0.009318	67.3604	31.5877
rs116845732	C	T	C	T	0.714766	0.0002	0.003574	0.0161	FALSE	FALSE	FALSE	0Adhs1	0.0659	0.998	9339	outcome	TRUE	reported	textfile	0.139135	0.893075	7164	2.86e-07	exposure	TRUE	reported	pp4Hag	textfile	2	1	TRUE	0.00367	26.3836	31.5877
rs11783515	G	A	G	A	-0.08879	0.0186	0.625763	0.6677	FALSE	FALSE	FALSE	0Adhs1	0.0143	0.193	11344	outcome	TRUE	reported	textfile	0.017169	0.997653	7164	2.39e-07	exposure	TRUE	reported	pp4Hag	textfile	2	1	TRUE	0.003719	26.734	31.5877
rs12428337	A	G	A	G	0.089446	0.0126	0.238142	0.2075	FALSE	FALSE	FALSE	0Adhs1	0.0162	0.437	11790	outcome	TRUE	reported	textfile	0.019499	1	7164	4.56e-06	exposure	TRUE	reported	pp4Hag	textfile	2	1	TRUE	0.002929	21.0368	31.5877
rs145993592	A	C	A	C	0.472327	0.1889	0.006697	0.0155	FALSE	FALSE	FALSE	0Adhs1	0.0646	0.00345	11000	outcome	TRUE	reported	textfile	0.104169	0.936919	7164	5.87e-06	exposure	TRUE	reported	pp4Hag	textfile	2	1	TRUE	0.002862	20.5536	31.5877
rs149540646	G	A	G	A	-0.08602	-0.0069	0.257857	0.2284	FALSE	FALSE	FALSE	0Adhs1	0.0163	0.672	11343	outcome	TRUE	reported	textfile	0.019076	0.999213	7164	6.6e-06	exposure	TRUE	reported	pp4Hag	textfile	2	1	TRUE	0.00283	20.3281	31.5877
rs149615216	T	C	T	C	0.524598	0.0211	0.004911	0.0121	FALSE	FALSE	FALSE	0Adhs1	0.0655	0.747	10429	outcome	TRUE	reported	textfile	0.115971	0.999204	7164	6.17e-06	exposure	TRUE	reported	pp4Hag	textfile	2	1	TRUE	0.002848	20.4566	31.5877
rs1540037	G	A	G	A	0.164745	0.0297	0.756927	0.778	FALSE	FALSE	FALSE	0Adhs1	0.0165	0.0719	11344	outcome	TRUE	reported	textfile	0.019714	0.97147	7164	7.66e-17	exposure	TRUE	reported	pp4Hag	textfile	2	1	TRUE	0.009654	69.8165	31.5877
rs174568	T	C	T	C	0.156754	0.0198	0.40512	0.3479	FALSE	FALSE	FALSE	0Adhs1	0.0137	0.148	11792	outcome	TRUE	reported	textfile	0.016976	0.999397	7164	3.37e-20	exposure	TRUE	reported	pp4Hag	textfile	2	1	TRUE	0.011761	85.2374	31.5877
rs1751064	G	A	G	A	-0.08751	0.0104	0.759894	0.7372	FALSE	FALSE	FALSE	0Adhs1	0.0156	0.505	11344	outcome	TRUE	reported	textfile	0.019561	0.995107	7164	7.79e-06	exposure	TRUE	reported	pp4Hag	textfile	2	1	TRUE	0.002786	20.0099	31.5877
rs186422572	A	G	A	G	0.347295	0.0248	0.013181	0.0318	FALSE	FALSE	FALSE	0Adhs1	0.0419	0.554	11344	outcome	TRUE	reported	textfile	0.075328	0.940604	7164	4.08e-06	exposure	TRUE	reported	pp4Hag	textfile	2	1	TRUE	0.002958	21.2504	31.5877
rs36634	A	G	A	G	-0.12179	0.0007	0.592939	0.5718	FALSE	FALSE	FALSE	0Adhs1	0.0138	0.96	11344	outcome	TRUE	reported	textfile	0.016895	0.998442	7164	6.21e-13	exposure	TRUE	reported	pp4Hag	textfile	2	1	TRUE	0.007202	51.9513	31.5877
rs41418546	G	T	G	T	0.148185	0.0139	0.076226	0.0672	FALSE	FALSE	FALSE	0Adhs1	0.0277	0.616	11344	outcome	TRUE	reported	textfile	0.032361	0.955522	7164	4.75e-06	exposure	TRUE	reported	pp4Hag	textfile	2	1	TRUE	0.002918	20.9621	31.5877
rs4804576	T	G	T	G	-0.17779	-0.0247	0.062436	0.0584	FALSE	FALSE	FALSE	0Adhs1	0.0304	0.417	11788	outcome	TRUE	reported	textfile	0.034516	0.98776	7164	2.66e-07	exposure	TRUE	reported	pp4Hag	textfile	2	1	TRUE	0.00369	26.5248	31.5877
rs6023985	C	T	C	T	-0.3213	0.0116	0.014294	0.0176	FALSE	FALSE	FALSE	0Adhs1	0.0584	0.843	10513	outcome	TRUE	reported	textfile	0.072552	0.911312	7164	9.62e-06	exposure	TRUE	reported	pp4Hag	textfile	2	1	TRUE	0.00273	19.6063	31.5877
rs62095282	G	A	G	A	0.121285	-0.0184	0.121375	0.0963	FALSE	FALSE	FALSE	0Adhs1	0.0233	0.43	11344	outcome	TRUE	reported	textfile	0.02657	0.907832	7164	5.08e-06	exposure	TRUE	reported	pp4Hag	textfile	2	1	TRUE	0.0029	20.831	31.5877
rs62409317	A	G	A	G	0.194554	0.0113	0.046226	0.0658	FALSE	FALSE	FALSE	0Adhs1	0.0279	0.685	11791	outcome	TRUE	reported	textfile	0.041983	0.909762	7164	3.65e-06	exposure	TRUE	reported	pp4Hag	textfile	2	1	TRUE	0.002989	21.4688	31.5877
rs627108	T	C	T	C	-0.08456	0.0052	0.395819	0.3663	FALSE	FALSE	FALSE	0Adhs1	0.0135	0.7	11782	outcome	TRUE	reported	textfile	0.017017	0.992835	7164	6.88e-07	exposure	TRUE	reported	pp4Hag	textfile	2	1	TRUE	0.003435	24.6834	31.5877
rs72846591	C	T	C	T	0.079991	0.0081	0.397637	0.3941	FALSE	FALSE	FALSE	0Adhs1	0.0137	0.554	11344	outcome	TRUE	reported	textfile	0.017114	0.99747	7164	3e-06	exposure	TRUE	reported	pp4Hag	textfile	2	1	TRUE	0.00304	21.8412	31.5877
rs78572804	G	A	G	A	0.406237	0.1032	0.009677	0.031	FALSE	FALSE	FALSE	0Adhs1	0.0439	0.0187	11344	outcome	TRUE	reported	textfile	0.089045	0.919342	7164	5.15e-06	exposure	TRUE	reported	pp4Hag	textfile	2	1	TRUE	0.002897	20.8073	31.5877
rs964184	C	G	C	G	-0.16629	-0.0273	0.848991	0.8529	FALSE	TRUE	FALSE	0Adhs1	0.0185	0.14	11792	outcome	TRUE	reported	textfile	0.023159	1	7164	7.65e-13	exposure	TRUE	reported	pp4Hag	textfile	2	1	TRUE	0.007145	51.5413	31.5877
rs9652580	T	C	T	C	-0.08047	-0.0046	0.423379	0.4463	FALSE	FALSE	FALSE	0Adhs1	0.0136	0.735	11343	outcome	TRUE	reported	textfile	0.017288	0.984349	7164	3.3e-06	exposure	TRUE	reported	pp4Hag	textfile	2	1	TRUE	0.003015	21.6608	31.5877

## Sheet: Supplementary Table 3
SNP	effect_allele.exposure	other_allele.exposure	effect_allele.outcome	other_allele.outcome	beta.exposure	beta.outcome	eaf.exposure	eaf.outcome	remove	palindromic	ambiguous	id.outcome	pos.outcome	pval.outcome	se.outcome	outcome	mr_keep.outcome	pval_origin.outcome	data_source.outcome	se.exposure	pval.exposure	samplesize.exposure	exposure	mr_keep.exposure	pval_origin.exposure	id.exposure	data_source.exposure	action	SNP_index	mr_keep	samplesize.outcome	R2	f	meanf
rs113105910	A	G	A	G	-0.2425	0.301601	0.0165	0.029509	FALSE	FALSE	FALSE	ipEDd4	5294743	0.140325	0.204533	outcome	TRUE	reported	textfile	0.0538	6.56e-06	11786	exposure	TRUE	reported	hBQIPR	textfile	2	1	TRUE	NA	0.001721	20.3135	21.5666
rs113153423	A	G	A	G	0.1913	-0.0843	0.972	0.980718	FALSE	FALSE	FALSE	ipEDd4	139000000	0.734494	0.248554	outcome	TRUE	reported	textfile	0.0407	2.6e-06	11792	exposure	TRUE	reported	hBQIPR	textfile	2	1	TRUE	NA	0.00187	22.0886	21.5666
rs113563938	A	T	A	T	0.3176	0.480806	0.9871	0.995337	FALSE	TRUE	FALSE	ipEDd4	12520928	0.355328	0.520182	outcome	TRUE	reported	textfile	0.0676	2.62e-06	11344	exposure	TRUE	reported	hBQIPR	textfile	2	1	TRUE	NA	0.001942	22.0694	21.5666
rs115680168	T	C	T	C	-0.3364	-1.04715	0.0177	0.001164	FALSE	FALSE	FALSE	ipEDd4	164000000	0.325778	1.06564	outcome	TRUE	reported	textfile	0.0757	8.84e-06	7586	exposure	TRUE	reported	hBQIPR	textfile	2	1	TRUE	NA	0.002596	19.7427	21.5666
rs11987533	A	G	A	G	0.1171	-0.24208	0.1374	0.151549	FALSE	FALSE	FALSE	ipEDd4	35296721	0.010756	0.094912	outcome	TRUE	reported	textfile	0.0198	3.34e-09	11344	exposure	TRUE	reported	hBQIPR	textfile	2	1	TRUE	NA	0.003074	34.9709	21.5666
rs12056343	T	G	T	G	-0.0761	0.142454	0.7494	0.720518	FALSE	FALSE	FALSE	ipEDd4	78928499	0.062523	0.076483	outcome	TRUE	reported	textfile	0.0166	4.55e-06	9894	exposure	TRUE	reported	hBQIPR	textfile	2	1	TRUE	NA	0.00212	21.0119	21.5666
rs12138611	C	G	C	G	0.119	-0.01787	0.1039	0.132446	FALSE	TRUE	FALSE	ipEDd4	168000000	0.861068	0.102114	outcome	TRUE	reported	textfile	0.0256	3.34e-06	11344	exposure	TRUE	reported	hBQIPR	textfile	2	1	TRUE	NA	0.001901	21.6042	21.5666
rs143067549	T	C	T	C	-0.4166	0.363686	0.0114	0.002608	FALSE	FALSE	FALSE	ipEDd4	46131893	0.593369	0.681112	outcome	TRUE	reported	textfile	0.091	4.69e-06	7315	exposure	TRUE	reported	hBQIPR	textfile	2	1	TRUE	NA	0.002857	20.9526	21.5666
rs149111746	A	G	A	G	0.2357	-0.4396	0.0208	0.021045	FALSE	FALSE	FALSE	ipEDd4	61311661	0.073541	0.245662	outcome	TRUE	reported	textfile	0.0511	3.98e-06	11783	exposure	TRUE	reported	hBQIPR	textfile	2	1	TRUE	NA	0.001802	21.2718	21.5666
rs188200783	T	C	T	C	-0.2004	0.216354	0.0429	0.03079	FALSE	FALSE	FALSE	ipEDd4	22203071	0.281325	0.200821	outcome	TRUE	reported	textfile	0.0449	8.07e-06	8974	exposure	TRUE	reported	hBQIPR	textfile	2	1	TRUE	NA	0.002215	19.9162	21.5666
rs2064077	T	C	T	C	0.1072	-0.12544	0.083	0.07548	FALSE	FALSE	FALSE	ipEDd4	171000000	0.337166	0.130701	outcome	TRUE	reported	textfile	0.0241	8.66e-06	11790	exposure	TRUE	reported	hBQIPR	textfile	2	1	TRUE	NA	0.001675	19.7825	21.5666
rs2883991	T	C	T	C	0.08	-0.06799	0.8477	0.841606	FALSE	FALSE	FALSE	ipEDd4	52811461	0.466411	0.093353	outcome	TRUE	reported	textfile	0.0181	9.88e-06	11789	exposure	TRUE	reported	hBQIPR	textfile	2	1	TRUE	NA	0.001654	19.5321	21.5666
rs28846828	T	C	T	C	-0.0765	0.019418	0.4228	0.36467	FALSE	FALSE	FALSE	ipEDd4	153000000	0.784504	0.07101	outcome	TRUE	reported	textfile	0.0154	6.78e-07	8817	exposure	TRUE	reported	hBQIPR	textfile	2	1	TRUE	NA	0.002791	24.6708	21.5666
rs4667792	T	C	T	C	-0.0606	0.095637	0.5471	0.615946	FALSE	FALSE	FALSE	ipEDd4	165000000	0.174588	0.070445	outcome	TRUE	reported	textfile	0.0135	7.16e-06	11344	exposure	TRUE	reported	hBQIPR	textfile	2	1	TRUE	NA	0.001773	20.1466	21.5666
rs59446445	A	G	A	G	0.1741	-0.19603	0.0321	0.021647	FALSE	FALSE	FALSE	ipEDd4	155000000	0.415057	0.240519	outcome	TRUE	reported	textfile	0.038	4.61e-06	11790	exposure	TRUE	reported	hBQIPR	textfile	2	1	TRUE	NA	0.001777	20.9873	21.5666
rs6842116	C	G	C	G	-0.0925	-0.12332	0.8324	0.818275	FALSE	TRUE	FALSE	ipEDd4	6908080	0.17415	0.090741	outcome	TRUE	reported	textfile	0.0204	5.78e-06	11344	exposure	TRUE	reported	hBQIPR	textfile	2	1	TRUE	NA	0.001809	20.5564	21.5666
rs71476058	A	T	A	T	-0.2711	-0.46284	0.0278	0.012999	FALSE	TRUE	FALSE	ipEDd4	110000000	0.134097	0.30894	outcome	TRUE	reported	textfile	0.0606	7.69e-06	7943	exposure	TRUE	reported	hBQIPR	textfile	2	1	TRUE	NA	0.002513	20.008	21.5666
rs74032581	A	T	A	T	-0.1343	-0.04236	0.9366	0.9395	FALSE	TRUE	FALSE	ipEDd4	83485736	0.768789	0.144113	outcome	TRUE	reported	textfile	0.0298	6.58e-06	11344	exposure	TRUE	reported	hBQIPR	textfile	2	1	TRUE	NA	0.001787	20.3069	21.5666
rs9817113	T	C	T	C	0.1541	-0.15298	0.0446	0.02031	FALSE	FALSE	FALSE	ipEDd4	151000000	0.528517	0.242712	outcome	TRUE	reported	textfile	0.0346	8.44e-06	11790	exposure	TRUE	reported	hBQIPR	textfile	2	1	TRUE	NA	0.00168	19.8326	21.5666

## Sheet: Supplementary Table 4
Supplementary Table 4 Heterogeneity analysis in MR,MR:Mendelian Randomization.
outcome	exposure	method	Q	Q_df	Q_pval
Hypertrophic cardiomyopathy	Phosphatidylinositol	MR Egger	21.0707	21	0.454637
Hypertrophic cardiomyopathy	Phosphatidylinositol	Inverse variance weighted	21.271	22	0.504047
Interleukin-20 Receptor Subunit Alpha	Phosphatidylinositol	MR Egger	16.3292	21	0.750876
Interleukin-20 Receptor Subunit Alpha	Phosphatidylinositol	Inverse variance weighted	18.7515	22	0.660619
Hypertrophic cardiomyopathy	Interleukin-20 Receptor Subunit Alpha	MR Egger	19.9993	17	0.274265
Hypertrophic cardiomyopathy	Interleukin-20 Receptor Subunit Alpha	Inverse variance weighted	20.4828	18	0.306304

## Sheet: Supplementary Table 5
Supplementary Table 5 Pleiotropy analysis in MR,MR:Mendelian Randomization.
outcome	exposure	egger_intercept	se	pval
Hypertrophic cardiomyopathy	Phosphatidylinositol	0.020948	0.046877	0.659537
Interleukin-20 Receptor Subunit Alpha	Phosphatidylinositol	-0.01233	0.007922	0.134565
Hypertrophic cardiomyopathy	Interleukin-20 Receptor Subunit Alpha	-0.04656	0.072632	0.530024
